# Supplementary material for: Whole exome sequencing reveals inherited and de novo variants in autism spectrum disorder: a trio study from Saudi families
Source: Sci Rep. 2017 Jul 18;7:5679. doi: 10.1038/s41598-017-06033-1 (PMC5515956; doi:10.1038/s41598-017-06033-1)
Supplement: Supplementary file 2 — Dataset1 [file 41598_2017_6033_MOESM2_ESM.xls]

## Sheet: Sheet0
Dataset1. List of genes function annotations and role in diseases as identified by IPA
© 2000-2016 QIAGEN. All rights reserved.	IPA (Version 01-07, https://analysis.ingenuity.com/pa/installer/select)
Categories	Diseases or Functions Annotation	p-Value	Molecules	# Molecules
Hereditary Disorder, Organismal Injury and Abnormalities	X-linked hereditary disease	1.37E-07	ATP2B3,AVPR2,FLNA,IDS,MAOB,PDK3,PLP1,SMS,USP9X	9
Cancer, Gastrointestinal Disease, Organismal Injury and Abnormalities	digestive system cancer	4.63E-06	ACE2,AGL,APC2,ASB9,ATP2B3,AVPR2,BOC,CELSR2,CEP152,CFAP47,CRY1,DNAJC13,DUSP3,FGF5,FLNA,GLT8D1,GPKOW,HSPBP1,HTATSF1,IDS,INTS6L,ITIH2,KCTD21,KDM5B,MAN1B1,MAOB,MOGS,MXRA5,NEB,NLRP2,NT5DC1,OR6C65,PDK3,PLP1,PRODH2,RPS6KA6,SEMG2,SMS,SSTR3,SSX3,SUMF1,TRIM9,USP9X	44
Cancer, Organismal Injury and Abnormalities	epithelial cancer	6.36E-06	ACE2,AGL,APC2,ARSH,ASB9,ATP2B3,AVPR2,BOC,CELSR2,CEP152,CFAP47,CRY1,DNAJC13,DUSP3,FGF5,FLNA,GLT8D1,GPKOW,HSPBP1,HTATSF1,IDS,INTS6L,ITIH2,KCTD21,KDM5B,MAN1B1,MAOB,MOGS,MXRA5,NEB,NGF,NLRP2,NT5DC1,OR6C65,PDK3,PLP1,PRODH2,RPS6KA6,SEMG2,SMS,SSTR3,SSX3,SUMF1,TRIM9,USP9X	46
Cancer, Organismal Injury and Abnormalities	abdominal cancer	1.83E-05	ACE2,AGL,APC2,ASB9,ATP2B3,AVPR2,BOC,CELSR2,CEP152,CFAP47,CRY1,DNAJC13,DUSP3,FGF5,FLNA,GLT8D1,GPKOW,HSPBP1,HTATSF1,IDS,INTS6L,ITIH2,KCTD21,KDM5B,MAN1B1,MAOB,MOGS,MXRA5,NEB,NGF,NLRP2,NT5DC1,OR6C65,PDK3,PLP1,PRODH2,RPS6KA6,SEMG2,SMS,SSTR3,SSX3,SUMF1,TRIM9,USP9X	45
Neurological Disease	gait disturbance	2.10E-05	AGL,IDS,NEB,NGF,PLP1	5
Gastrointestinal Disease, Hepatic System Disease, Organismal Injury and Abnormalities	liver lesion	3.30E-05	APC2,ASB9,AVPR2,BOC,CELSR2,CEP152,CRY1,DNAJC13,DUSP3,FGF5,FLNA,GPKOW,HSPBP1,HTATSF1,IDS,ITIH2,MAOB,MXRA5,NEB,NGF,NLRP2,OR6C65,PDK3,PRODH2,SSTR3,SUMF1,TRIM9,USP9X	29
Cancer, Gastrointestinal Disease, Hepatic System Disease, Organismal Injury and Abnormalities	liver cancer	4.14E-05	APC2,ASB9,AVPR2,BOC,CELSR2,CEP152,CRY1,DNAJC13,DUSP3,FGF5,FLNA,GPKOW,HSPBP1,HTATSF1,IDS,ITIH2,MAOB,MXRA5,NEB,NLRP2,OR6C65,PDK3,PRODH2,SSTR3,SUMF1,TRIM9,USP9X	28
Cancer, Organismal Injury and Abnormalities	abdominal adenocarcinoma	1.28E-04	ACE2,AGL,ATP2B3,AVPR2,CELSR2,CEP152,CFAP47,DNAJC13,DUSP3,FGF5,FLNA,GLT8D1,GPKOW,HTATSF1,IDS,INTS6L,ITIH2,KCTD21,KDM5B,MAN1B1,MXRA5,NEB,NGF,NLRP2,NT5DC1,OR6C65,PLP1,RPS6KA6,SEMG2,SSX3,TRIM9,USP9X	33
Cancer, Gastrointestinal Disease, Organismal Injury and Abnormalities	gastrointestinal adenocarcinoma	2.14E-04	AGL,ATP2B3,BOC,CELSR2,CEP152,DNAJC13,DUSP3,FGF5,FLNA,GLT8D1,HTATSF1,INTS6L,KCTD21,MAN1B1,MXRA5,NEB,NLRP2,NT5DC1,OR6C65,PLP1,RPS6KA6,SEMG2,SSX3,USP9X	25
Cell Signaling, Nucleic Acid Metabolism, Small Molecule Biochemistry	synthesis of cyclic AMP	2.47E-04	AVPR2,CRY1,NGF,SSTR3	5
Cancer, Gastrointestinal Disease, Organismal Injury and Abnormalities	gastric adenocarcinoma	4.27E-04	CELSR2,DNAJC13,FLNA,KCTD21,MXRA5,NEB,NLRP2,OR6C65,PLP1,USP9X	11
Cancer, Organismal Injury and Abnormalities	adenocarcinoma	7.39E-04	ACE2,AGL,APC2,ARSH,ATP2B3,AVPR2,BOC,CELSR2,CEP152,CFAP47,DNAJC13,DUSP3,FGF5,FLNA,GLT8D1,GPKOW,HSPBP1,HTATSF1,IDS,INTS6L,ITIH2,KCTD21,KDM5B,MAN1B1,MOGS,MXRA5,NEB,NGF,NLRP2,NT5DC1,OR6C65,PLP1,PRODH2,RPS6KA6,SEMG2,SMS,SSX3,TRIM9,USP9X	40
Cancer, Gastrointestinal Disease, Organismal Injury and Abnormalities	gastroesophageal adenocarcinoma	7.43E-04	BOC,CELSR2,DNAJC13,FLNA,KCTD21,MXRA5,NEB,NLRP2,OR6C65,PLP1,USP9X	12
Cancer, Gastrointestinal Disease, Organismal Injury and Abnormalities	colorectal adenocarcinoma	7.99E-04	AGL,ATP2B3,CELSR2,CEP152,DUSP3,FGF5,FLNA,GLT8D1,HTATSF1,INTS6L,MAN1B1,MXRA5,NEB,NLRP2,NT5DC1,OR6C65,RPS6KA6,SEMG2,SSX3,USP9X	21
Ophthalmic Disease, Organismal Injury and Abnormalities, Skeletal and Muscular Disorders	ptosis	9.22E-04	NEB,NGF	2
Cell Morphology, Cellular Assembly and Organization, Cellular Development, Cellular Function and Maintenance, Cellular Growth and Proliferation, Nervous System Development and Function, Tissue Development	neuritogenesis of pheochromocytoma cell lines	1.02E-03	FLNA,NGF	2
Carbohydrate Metabolism, Lipid Metabolism, Small Molecule Biochemistry	turnover of phosphatidylinositol	1.33E-03	FGF5,NGF	2
Developmental Disorder, Hereditary Disorder, Metabolic Disease, Organismal Injury and Abnormalities	lysosomal storage disease	1.37E-03	IDS,PLP1,SUMF1	3
Cancer, Gastrointestinal Disease, Organismal Injury and Abnormalities	colon adenocarcinoma	1.39E-03	AGL,ATP2B3,CELSR2,CEP152,DUSP3,FGF5,FLNA,GLT8D1,HTATSF1,INTS6L,MAN1B1,MXRA5,NEB,NLRP2,NT5DC1,OR6C65,RPS6KA6,SSX3,USP9X	20
Connective Tissue Disorders, Developmental Disorder, Skeletal and Muscular Disorders	kyphosis	1.49E-03	AGL,NEB,PLP1	3
Cancer, Organismal Injury and Abnormalities	breast or colorectal cancer	1.85E-03	AGL,ATP2B3,BOC,CELSR2,CEP152,DNAJC13,DUSP3,FGF5,FLNA,GLT8D1,HTATSF1,INTS6L,MAN1B1,MXRA5,NEB,NLRP2,NT5DC1,OR6C65,PRODH2,RPS6KA6,SEMG2,SSTR3,SSX3,TRIM9,USP9X	26
Cancer, Gastrointestinal Disease, Organismal Injury and Abnormalities	colorectal cancer	2.03E-03	AGL,ATP2B3,CELSR2,CEP152,DUSP3,FGF5,FLNA,GLT8D1,HTATSF1,INTS6L,MAN1B1,MXRA5,NEB,NLRP2,NT5DC1,OR6C65,RPS6KA6,SEMG2,SSTR3,SSX3,TRIM9,USP9X	23
Developmental Disorder, Hereditary Disorder, Organismal Injury and Abnormalities, Renal and Urological Disease	autosomal dominant polycystic kidney disease	2.22E-03	AVPR2,SSTR3	2
Hereditary Disorder, Neurological Disease, Organismal Injury and Abnormalities, Skeletal and Muscular Disorders	Charcot-Marie-Tooth disease X-linked dominant type 6	2.26E-03	PDK3	1
Cell Cycle	M phase of neuronal progenitor cells	2.26E-03	FLNA	1
Cell Cycle	M phase of neurons	2.26E-03	FLNA	1
Connective Tissue Disorders, Developmental Disorder, Hereditary Disorder, Organismal Injury and Abnormalities, Skeletal and Muscular Disorders	Melnick-Needles syndrome	2.26E-03	FLNA	1
Endocrine System Disorders	Nephrogenic syndrome of inappropriate antidiuresis	2.26E-03	AVPR2	1
Connective Tissue Disorders, Developmental Disorder, Hereditary Disorder, Neurological Disease, Organismal Injury and Abnormalities, Skeletal and Muscular Disorders	Seckel syndrome 5	2.26E-03	CEP152	1
Connective Tissue Disorders, Developmental Disorder, Hereditary Disorder, Neurological Disease, Organismal Injury and Abnormalities, Skeletal and Muscular Disorders	Snyder-Robinson type syndromic X-linked mental retardation	2.26E-03	SMS	1
Cardiovascular Disease, Developmental Disorder, Hereditary Disorder, Organismal Injury and Abnormalities	X-linked cardiac valvular dysplasia	2.26E-03	FLNA	1
Developmental Disorder, Hereditary Disorder, Neurological Disease, Organismal Injury and Abnormalities	X-linked congenital cerebellar ataxia	2.26E-03	ATP2B3	1
Developmental Disorder, Gastrointestinal Disease, Hereditary Disorder, Organismal Injury and Abnormalities	X-linked congenital short bowel syndrome	2.26E-03	FLNA	1
Developmental Disorder, Hereditary Disorder, Neurological Disease, Organismal Injury and Abnormalities	X-linked dominant periventricular heterotopia	2.26E-03	FLNA	1
Developmental Disorder, Hereditary Disorder, Neurological Disease, Organismal Injury and Abnormalities	X-linked mental retardation type 99	2.26E-03	USP9X	1
Hereditary Disorder, Neurological Disease, Organismal Injury and Abnormalities	X-linked spinocerebellar ataxia type 1	2.26E-03	ATP2B3	1
Cell-To-Cell Signaling and Interaction	attachment of blood platelets	2.26E-03	ACE2	1
Developmental Disorder, Hereditary Disorder, Metabolic Disease, Neurological Disease, Organismal Injury and Abnormalities, Psychological Disorders, Skeletal and Muscular Disorders	atypical Pelizaeus-Merzbacher disease	2.26E-03	PLP1	1
Cell Death and Survival, Cell Morphology, Cellular Function and Maintenance	autophagic cell death of sympathetic neuron	2.26E-03	NGF	1
Connective Tissue Disorders, Developmental Disorder, Hereditary Disorder, Neurological Disease, Organismal Injury and Abnormalities, Skeletal and Muscular Disorders	autosomal recessive mental retardation type 15	2.26E-03	MAN1B1	1
Connective Tissue Disorders, Developmental Disorder, Hereditary Disorder, Neurological Disease, Organismal Injury and Abnormalities, Skeletal and Muscular Disorders	autosomal recessive primary microcephaly type 9	2.26E-03	CEP152	1
Organismal Injury and Abnormalities, Skeletal and Muscular System Development and Function	breaking strength of wound	2.26E-03	NGF	1
Cell-To-Cell Signaling and Interaction, Small Molecule Biochemistry	catabolism of 5-hydroxytryptamine	2.26E-03	MAOB	1
Cellular Development, Cellular Growth and Proliferation, Hematological System Development and Function	clonal expansion of Th2 cells	2.26E-03	PLP1	1
Developmental Disorder, Hereditary Disorder, Metabolic Disease, Organismal Injury and Abnormalities	congenital disorder of glycosylation type 2b	2.26E-03	MOGS	1
Developmental Disorder, Hereditary Disorder, Neurological Disease, Organismal Injury and Abnormalities	congenital sensory neuropathy with selective loss of small myelinated fibers	2.26E-03	NGF	1
Developmental Disorder, Hereditary Disorder, Metabolic Disease, Neurological Disease, Organismal Injury and Abnormalities, Psychological Disorders, Skeletal and Muscular Disorders	connatal Pelizaeus-Merzbacher disease	2.26E-03	PLP1	1
Cellular Compromise	degeneration of pheochromocytoma cell lines	2.26E-03	NGF	1
Cellular Assembly and Organization, Nervous System Development and Function, Tissue Morphology	density of cholinergic bouton	2.26E-03	NGF	1
Nervous System Development and Function	development of Visual system	2.26E-03	NGF	1
Cell Morphology, Cellular Assembly and Organization, Cellular Development, Cellular Function and Maintenance, Cellular Growth and Proliferation, Nervous System Development and Function, Tissue Development	development of ipsilateral projection of retinal ganglion cell	2.26E-03	BOC	1
Cellular Development, Embryonic Development, Nervous System Development and Function, Organismal Development, Tissue Development	differentiation of sympathoadrenal precursor cells	2.26E-03	NGF	1
Cellular Assembly and Organization, Cellular Development, Cellular Growth and Proliferation, Nervous System Development and Function, Tissue Development	expansion of dendritic trees	2.26E-03	NGF	1
Developmental Disorder, Skeletal and Muscular Disorders	fg syndrome type 2	2.26E-03	FLNA	1
Cell-To-Cell Signaling and Interaction, Nervous System Development and Function	firing of motor neurons	2.26E-03	NGF	1
Organ Development, Skeletal and Muscular System Development and Function	force generation of anterior tibial muscle	2.26E-03	NEB	1
Connective Tissue Disorders, Developmental Disorder, Hereditary Disorder, Organismal Injury and Abnormalities, Skeletal and Muscular Disorders	frontometaphyseal dysplasia	2.26E-03	FLNA	1
Developmental Disorder, Gastrointestinal Disease, Hepatic System Disease, Hereditary Disorder, Metabolic Disease, Organismal Injury and Abnormalities	glycogen storage disease type IIIA	2.26E-03	AGL	1
Developmental Disorder, Gastrointestinal Disease, Hepatic System Disease, Hereditary Disorder, Metabolic Disease, Organismal Injury and Abnormalities	glycogen storage disease type IIIB	2.26E-03	AGL	1
Developmental Disorder, Gastrointestinal Disease, Hepatic System Disease, Hereditary Disorder, Metabolic Disease, Organismal Injury and Abnormalities	glycogen storage disease type IIIC	2.26E-03	AGL	1
Neurological Disease, Organismal Injury and Abnormalities, Skeletal and Muscular Disorders	heat hyperalgesia of hindpaw	2.26E-03	NGF	1
Hereditary Disorder, Neurological Disease, Organismal Injury and Abnormalities	hereditary spastic paraplegia X-linked	2.26E-03	PLP1	1
Neurological Disease, Respiratory Disease	hyperinnervation of airway	2.26E-03	NGF	1
Developmental Disorder, Neurological Disease	hypertrophy of interneurons	2.26E-03	NGF	1
Cellular Assembly and Organization	immobilization of actin filaments	2.26E-03	FLNA	1
Cellular Development, Nervous System Development and Function, Tissue Development	initiation of differentiation of neurons	2.26E-03	NGF	1
Cellular Compromise, Neurological Disease, Organismal Injury and Abnormalities	injury of cholinergic neurons	2.26E-03	NGF	1
Cell Morphology, Nervous System Development and Function	innervation of sympathetic nerve	2.26E-03	NGF	1
Skeletal and Muscular System Development and Function	isometric tension of myofiber	2.26E-03	NEB	1
Cell Morphology, Cellular Function and Maintenance, Skeletal and Muscular System Development and Function, Tissue Morphology	length of thin filaments	2.26E-03	NEB	1
Cellular Function and Maintenance	maintenance of cholinergic neurons	2.26E-03	NGF	1
Developmental Disorder, Hereditary Disorder, Metabolic Disease, Organismal Injury and Abnormalities	mucopolysaccharidosis type IIA	2.26E-03	IDS	1
Developmental Disorder, Hereditary Disorder, Metabolic Disease, Organismal Injury and Abnormalities	mucopolysaccharidosis type IIB	2.26E-03	IDS	1
Developmental Disorder, Hereditary Disorder, Metabolic Disease, Organismal Injury and Abnormalities	multiple sulfatase deficiency	2.26E-03	SUMF1	1
Developmental Disorder, Hereditary Disorder, Organismal Injury and Abnormalities, Skeletal and Muscular Disorders	nemaline myopathy, type 2	2.26E-03	NEB	1
Developmental Disorder, Hereditary Disorder, Metabolic Disease, Organismal Injury and Abnormalities, Renal and Urological Disease	nephrogenic diabetes insipidus type I	2.26E-03	AVPR2	1
Neurological Disease	neuropathy of sensory neurons	2.26E-03	NGF	1
Organismal Injury and Abnormalities, Renal and Urological Disease	nocturnal enuresis	2.26E-03	AVPR2	1
Cellular Assembly and Organization, Cellular Function and Maintenance	organization of cell cortex	2.26E-03	FLNA	1
Cellular Assembly and Organization, Cellular Function and Maintenance, Tissue Development	organization of ipsilateral projection of retinal ganglion cell	2.26E-03	BOC	1
Connective Tissue Disorders, Developmental Disorder, Hereditary Disorder, Organismal Injury and Abnormalities, Skeletal and Muscular Disorders	otopalatodigital syndrome type II	2.26E-03	FLNA	1
Hematological System Development and Function, Hypersensitivity Response, Inflammatory Response, Tissue Morphology	quantity of blood-derived mast cells	2.26E-03	NGF	1
Organ Morphology, Renal and Urological System Development and Function	quantity of mesangial matrix	2.26E-03	ACE2	1
Tissue Morphology	quantity of pheochromocytoma cell lines	2.26E-03	NGF	1
Organismal Injury and Abnormalities, Skeletal and Muscular Disorders	severe myalgia	2.26E-03	NGF	1
Cell Morphology, Cellular Assembly and Organization, Cellular Function and Maintenance	shape of neocortical neurons	2.26E-03	FLNA	1
Nervous System Development and Function	size of autonomic ganglion	2.26E-03	NGF	1
Cell Morphology, Cellular Assembly and Organization, Cellular Development, Cellular Function and Maintenance, Cellular Growth and Proliferation, Embryonic Development, Nervous System Development and Function, Tissue Development	sprouting of cholinergic fibers	2.26E-03	NGF	1
Cell Morphology, Cellular Assembly and Organization, Nervous System Development and Function	structure of myelin sheath	2.26E-03	PLP1	1
Endocrine System Disorders, Neurological Disease	syndrome of inappropriate ADH secretion	2.26E-03	AVPR2	1
Connective Tissue Disorders, Dermatological Diseases and Conditions, Developmental Disorder, Hereditary Disorder, Organismal Injury and Abnormalities, Skeletal and Muscular Disorders	terminal osseous dysplasia	2.26E-03	FLNA	1
Organ Morphology, Tissue Morphology	thickness of glomerular basement membrane	2.26E-03	ACE2	1
Organismal Injury and Abnormalities	thickness of granulation tissue	2.26E-03	NGF	1
Lipid Metabolism, Molecular Transport, Small Molecule Biochemistry	translocation of galactosylceramide	2.26E-03	PLP1	1
Lipid Metabolism, Molecular Transport, Small Molecule Biochemistry	translocation of glucosylceramide	2.26E-03	PLP1	1
Lipid Metabolism, Molecular Transport, Small Molecule Biochemistry	translocation of lactosylceramide	2.26E-03	PLP1	1
Connective Tissue Disorders, Developmental Disorder, Hereditary Disorder, Organismal Injury and Abnormalities, Skeletal and Muscular Disorders	type I otopalatodigital syndrome	2.26E-03	FLNA	1
Organismal Injury and Abnormalities	vasodilatory shock	2.26E-03	AVPR2	1
Cell-To-Cell Signaling and Interaction, Molecular Transport, Small Molecule Biochemistry	secretion of 5-hydroxytryptamine	2.37E-03	MAOB,NGF	2
Cancer, Organismal Injury and Abnormalities, Reproductive System Disease	prostatic intraepithelial neoplasia	2.88E-03	FLNA,MXRA5,SMS	3
Hair and Skin Development and Function, Organ Development	growth of hair	2.99E-03	FGF5,NGF	2
Developmental Disorder, Hereditary Disorder, Metabolic Disease, Organismal Injury and Abnormalities	inborn error of carbohydrate metabolism	3.22E-03	AGL,IDS,MOGS	3
Cancer, Organismal Injury and Abnormalities, Reproductive System Disease	genital tract cancer	3.82E-03	ACE2,AGL,AVPR2,CEP152,CFAP47,DNAJC13,FGF5,FLNA,HTATSF1,IDS,ITIH2,KDM5B,MAOB,MXRA5,NEB,NGF,PLP1,RPS6KA6,SMS,SSTR3,SSX3,TRIM9,USP9X	24
Cell Death and Survival	apoptosis of oligodendrocytes	3.86E-03	NGF,PLP1	2
Cancer, Organismal Injury and Abnormalities	pelvic cancer	4.39E-03	ACE2,AGL,AVPR2,CEP152,CFAP47,DNAJC13,FGF5,FLNA,HTATSF1,IDS,ITIH2,KDM5B,MAOB,MXRA5,NEB,NGF,PLP1,RPS6KA6,SEMG2,SMS,SSTR3,SSX3,TRIM9,USP9X	25
Developmental Disorder, Gastrointestinal Disease, Hereditary Disorder, Organismal Injury and Abnormalities	X-linked chronic idiopathic neuronal intestinal pseudoobstruction	4.51E-03	FLNA	1
Cell-To-Cell Signaling and Interaction, Nervous System Development and Function	action potential of superior cervical ganglion neurons	4.51E-03	NGF	1
Cell Death and Survival	apoptosis of cholinergic neurons	4.51E-03	NGF	1
Cell Death and Survival, Embryonic Development	apoptosis of otic vesicle	4.51E-03	NGF	1
Cell Cycle, Reproductive System Development and Function	arrest in G2/M phase of breast cell lines	4.51E-03	KDM5B	1
Cellular Movement, Nervous System Development and Function	arrest in migration of neurons	4.51E-03	FLNA	1
Developmental Disorder, Hereditary Disorder, Neurological Disease, Organismal Injury and Abnormalities	autosomal recessive periventricular heterotopia with microcephaly	4.51E-03	FLNA	1
Carbohydrate Metabolism	breakdown of glycogen	4.51E-03	AGL	1
Cell-To-Cell Signaling and Interaction, Drug Metabolism, Small Molecule Biochemistry	catabolism of norepinephrine	4.51E-03	MAOB	1
Developmental Disorder, Hereditary Disorder, Neurological Disease, Organismal Injury and Abnormalities	congenital autosomal recessive indifference to pain	4.51E-03	NGF	1
Cell Death and Survival, Cellular Compromise	cytotoxicity of pheochromocytoma cell lines	4.51E-03	NGF	1
Cell-To-Cell Signaling and Interaction, Drug Metabolism, Small Molecule Biochemistry	deamination of dopamine	4.51E-03	MAOB	1
Cellular Development	dedifferentiation of pheochromocytoma cell lines	4.51E-03	NGF	1
Cell Death and Survival	delay in apoptosis of pheochromocytoma cell lines	4.51E-03	NGF	1
Cell Death and Survival	delay in apoptosis of sympathetic neuron	4.51E-03	NGF	1
Tissue Morphology	density of extracellular matrix	4.51E-03	NGF	1
Cell Morphology, Cellular Function and Maintenance	depolarization of adrenocortical adenoma cells	4.51E-03	ATP2B3	1
Cellular Assembly and Organization, Cellular Development, Cellular Growth and Proliferation, Nervous System Development and Function, Tissue Development	development of reticular neve endings	4.51E-03	NGF	1
Developmental Disorder, Neurological Disease, Skeletal and Muscular Disorders	developmental delay and generalized hypotonia and cerebellar ataxia	4.51E-03	ATP2B3	1
Hematological Disease, Nutritional Disease	euvolemic hyponatremia	4.51E-03	AVPR2	1
Cardiovascular Disease	experimentally-induced hypertension	4.51E-03	NGF	1
Cellular Function and Maintenance, Nervous System Development and Function, Tissue Development	function of cholinergic neurons	4.51E-03	NGF	1
Cellular Assembly and Organization, Cellular Development, Cellular Growth and Proliferation, Nervous System Development and Function, Tissue Development	growth of perikaryon	4.51E-03	NGF	1
Neurological Disease	head tremor	4.51E-03	PLP1	1
Cancer, Hematological Disease, Immunological Disease, Organismal Injury and Abnormalities	hyperplasia of Th2 cells	4.51E-03	PLP1	1
Developmental Disorder, Neurological Disease	hypoplasia of dorsal root ganglion	4.51E-03	NGF	1
Infectious Diseases	infection by leptospira	4.51E-03	AVPR2	1
Immunological Disease, Inflammatory Disease, Inflammatory Response, Neurological Disease	initiation of experimental autoimmune encephalomyelitis	4.51E-03	PLP1	1
Cellular Movement	initiation of migration of leukemia cell lines	4.51E-03	FLNA	1
Cell Death and Survival	killing of oligodendrocytes	4.51E-03	NGF	1
Cellular Compromise	loss of nucleus	4.51E-03	NGF	1
Organismal Development	mobilization of paw	4.51E-03	NGF	1
Neurological Disease	neuropathy of sensory nerve	4.51E-03	NGF	1
Nervous System Development and Function	neuroprotection of pheochromocytoma cell lines	4.51E-03	NGF	1
Cellular Development, Cellular Growth and Proliferation, Connective Tissue Development and Function, Embryonic Development, Hematological System Development and Function, Hematopoiesis, Lymphoid Tissue Structure and Development, Organ Development, Organismal Development, Skeletal and Muscular System Development and Function, Tissue Development	osteoblastogenesis of bone marrow stromal cells	4.51E-03	AVPR2	1
Energy Production	oxidation of 2-phenethylamine	4.51E-03	MAOB	1
Cell-To-Cell Signaling and Interaction, Energy Production, Post-Translational Modification, Small Molecule Biochemistry	oxidation of 5-hydroxytryptamine	4.51E-03	MAOB	1
Energy Production, Small Molecule Biochemistry	oxidation of epinephrine	4.51E-03	MAOB	1
Cell-To-Cell Signaling and Interaction, Drug Metabolism, Energy Production, Small Molecule Biochemistry	oxidation of norepinephrine	4.51E-03	MAOB	1
Organismal Injury and Abnormalities	pain of injection site	4.51E-03	NGF	1
Cellular Development, Cellular Growth and Proliferation, Endocrine System Development and Function, Organ Development	proliferation of chromaffin cells	4.51E-03	NGF	1
Nervous System Development and Function	protection of GABAergic neurons	4.51E-03	NGF	1
Small Molecule Biochemistry	quantity of 2-phenethylamine	4.51E-03	MAOB	1
Cancer, Cellular Development, Cellular Growth and Proliferation, Organismal Injury and Abnormalities, Tissue Morphology, Tumor Morphology	quantity of neuroblastoma cells	4.51E-03	NGF	1
Nervous System Development and Function	quantity of perineuronal plexus	4.51E-03	NGF	1
Cell Cycle	re-entry into cell cycle progression of pheochromocytoma cell lines	4.51E-03	NGF	1
Lipid Metabolism, Molecular Transport, Small Molecule Biochemistry	sequestration of cholesterol	4.51E-03	PLP1	1
Cell Morphology	size of pheochromocytoma cell lines	4.51E-03	NGF	1
Cell Morphology, Cellular Assembly and Organization, Cellular Development, Cellular Function and Maintenance, Cellular Growth and Proliferation, Nervous System Development and Function, Tissue Development	sprouting of cholinergic neurons	4.51E-03	NGF	1
Cellular Assembly and Organization, Nervous System Development and Function	stabilization of myelin sheath	4.51E-03	PLP1	1
Cell-To-Cell Signaling and Interaction, Cellular Growth and Proliferation	stimulation of pheochromocytoma cell lines	4.51E-03	NGF	1
Cell Death and Survival, Nervous System Development and Function	survival of interneurons	4.51E-03	NGF	1
Cell Cycle, Cell-To-Cell Signaling and Interaction, DNA Replication, Recombination, and Repair, Nervous System Development and Function	synapsis of dorsal horn cells	4.51E-03	NGF	1
Cancer	transformation of pheochromocytoma cell lines	4.51E-03	NGF	1
Neurological Disease	Movement Disorders	5.02E-03	AGL,ATP2B3,AVPR2,DNAJC13,IDS,MAOB,NEB,NGF,PLP1	9
Cell Death and Survival, Nervous System Development and Function	cell viability of neuroglia	5.47E-03	NGF,PLP1	2
Neurological Disease	tremor	6.02E-03	DNAJC13,NGF,PLP1	3
Cancer, Organismal Injury and Abnormalities, Reproductive System Disease	tumorigenesis of genital organ	6.09E-03	ACE2,AGL,AVPR2,CEP152,CFAP47,DNAJC13,FGF5,FLNA,HTATSF1,IDS,ITIH2,KDM5B,MAOB,MXRA5,NEB,NGF,PLP1,RPS6KA6,SMS,SSTR3,SSX3,TRIM9,USP9X	24
Cancer, Organismal Injury and Abnormalities, Reproductive System Disease	genital tumor	6.13E-03	ACE2,AGL,AVPR2,CEP152,CFAP47,DNAJC13,FGF5,FLNA,HTATSF1,IDS,ITIH2,KDM5B,MAOB,MXRA5,NEB,NGF,PLP1,RPS6KA6,SMS,SSTR3,SSX3,TRIM9,USP9X	24
Carbohydrate Metabolism	accumulation of polysaccharide	6.38E-03	AGL,IDS	2
Cell Signaling, Molecular Transport, Nucleic Acid Metabolism, Small Molecule Biochemistry	accumulation of cyclic AMP	6.54E-03	AVPR2,CRY1,GRM7	3
Cancer, Organismal Injury and Abnormalities	breast or ovarian carcinoma	6.75E-03	ACE2,AGL,ATP2B3,BOC,CEP152,CFAP47,DNAJC13,FGF5,GLT8D1,IDS,MAOB,NEB,PRODH2,SSX3,USP9X	15
Metabolic Disease, Neurological Disease, Psychological Disorders	Braak stage VI symptomatic Alzheimer's disease	6.75E-03	MAOB	1
Behavior	approach behavior	6.75E-03	NGF	1
Cell Cycle	arrest in G1 phase of pheochromocytoma cell lines	6.75E-03	NGF	1
Cell Cycle, Endocrine System Development and Function	arrest in cell cycle progression of endocrine cell lines	6.75E-03	NGF	1
Cell Cycle	arrest in cell cycle progression of nervous tissue cell lines	6.75E-03	NGF	1
Hereditary Disorder, Ophthalmic Disease, Organismal Injury and Abnormalities	atrophia bulborum hereditaria	6.75E-03	MAOB	1
Cellular Compromise, Neurological Disease, Organismal Injury and Abnormalities	atrophy of cholinergic neurons	6.75E-03	NGF	1
Drug Metabolism, Small Molecule Biochemistry	binding of nicotine	6.75E-03	NGF	1
Cell Morphology	cell spreading of pheochromocytoma cell lines	6.75E-03	NGF	1
Cell Death and Survival, Cellular Function and Maintenance	clearance of blood platelets	6.75E-03	FLNA	1
Neurological Disease, Organismal Injury and Abnormalities	cold hyperalgesia	6.75E-03	NGF	1
Cell Cycle, Cell-To-Cell Signaling and Interaction, Cellular Growth and Proliferation	contact growth inhibition of bone cancer cell lines	6.75E-03	NGF	1
Cellular Assembly and Organization, Nervous System Development and Function, Tissue Morphology	density of presynaptic terminals	6.75E-03	NGF	1
Embryonic Development, Organismal Development, Tissue Development	development of mantle layer	6.75E-03	NGF	1
Cellular Development, Nervous System Development and Function, Tissue Development	differentiation of dorsal root ganglion cells	6.75E-03	NGF	1
Tissue Morphology	disruption of endothelial barrier	6.75E-03	FLNA	1
Behavior, Nervous System Development and Function	episodic memory	6.75E-03	NGF	1
Cancer, Neurological Disease, Organismal Injury and Abnormalities	hyperplasia of Schwann cells	6.75E-03	NGF	1
Infectious Diseases	infectivity of Rabies virus	6.75E-03	NGF	1
Cellular Movement	initiation of migration of fibrosarcoma cell lines	6.75E-03	FLNA	1
Cell Death and Survival	killing of pheochromocytoma cell lines	6.75E-03	NGF	1
Nervous System Development and Function	lack of superior cervical ganglion	6.75E-03	NGF	1
Cellular Assembly and Organization, Cellular Function and Maintenance, Cellular Movement, Nervous System Development and Function	localization of axons	6.75E-03	NGF	1
Cellular Movement	migration of growth cone	6.75E-03	NGF	1
Cell Morphology, Cellular Function and Maintenance, Nervous System Development and Function	mitochondrial membrane potential of oligodendrocytes	6.75E-03	NGF	1
Cell Cycle, Embryonic Development	mitosis of embryonic stem cells	6.75E-03	KDM5B	1
Cellular Movement	movement of neocortical neurons	6.75E-03	FLNA	1
Cellular Development, Cellular Growth and Proliferation, Nervous System Development and Function, Tissue Development	proliferation of olfactory receptor neurons	6.75E-03	NGF	1
Cellular Growth and Proliferation	proliferation of somatic cells	6.75E-03	NGF	1
Nervous System Development and Function	protection of cholinergic neurons	6.75E-03	NGF	1
Connective Tissue Disorders, Hematological Disease	severe macrothrombocytopenia	6.75E-03	FLNA	1
Nervous System Development and Function	spinal reflex of spinal cord	6.75E-03	NGF	1
Cell Morphology, Cellular Assembly and Organization, Skeletal and Muscular System Development and Function	structure of sarcomere	6.75E-03	NEB	1
Cell Signaling, Post-Translational Modification	threonine phosphorylation of protein	6.75E-03	NGF	1
Cell Signaling, Small Molecule Biochemistry	quantity of nitric oxide	7.85E-03	ACE2,NGF	2
Cancer, Organismal Injury and Abnormalities, Reproductive System Disease	female genital tract cancer	7.89E-03	ACE2,AGL,AVPR2,CEP152,CFAP47,DNAJC13,FGF5,FLNA,HTATSF1,IDS,ITIH2,KDM5B,MAOB,NEB,NGF,PLP1,RPS6KA6,SSX3,TRIM9,USP9X	21
Cancer, Organismal Injury and Abnormalities	endometrioid carcinoma	8.00E-03	ACE2,AGL,AVPR2,CEP152,CFAP47,DNAJC13,FGF5,FLNA,HTATSF1,IDS,ITIH2,KDM5B,NEB,NGF,RPS6KA6,TRIM9,USP9X	18
Neurological Disease	peripheral neuropathy	8.50E-03	NGF,PDK3,PLP1	3
Cell Morphology, Cellular Function and Maintenance	depolarization of cells	8.64E-03	ATP2B3,NGF	2
Carbohydrate Metabolism	catabolism of polysaccharide	8.91E-03	AGL,IDS	2
Cell Morphology, Cellular Assembly and Organization, Cellular Development, Cellular Function and Maintenance, Cellular Growth and Proliferation, Nervous System Development and Function, Tissue Development	neuritogenesis	8.98E-03	BOC,CELSR2,FLNA,NGF,SSTR3,TRIM9	6
Cancer, Organismal Injury and Abnormalities	NRAS negative melanoma	8.99E-03	SSTR3	1
Cell Cycle	arrest in cell division	8.99E-03	NGF	1
Cell Morphology, Cellular Assembly and Organization, Cellular Development, Cellular Function and Maintenance, Cellular Growth and Proliferation, Nervous System Development and Function, Tissue Development	branching of sympathetic neuron	8.99E-03	NGF	1
Cell Death and Survival	cell death of interneurons	8.99E-03	NGF	1
Cell Morphology, Cell-mediated Immune Response, Cellular Development, Cellular Function and Maintenance, Cellular Growth and Proliferation, Hematological System Development and Function, Hematopoiesis, Lymphoid Tissue Structure and Development, Tissue Development	conversion of induced regulatory T-lymphocyte	8.99E-03	PLP1	1
Cell Morphology, Cell-To-Cell Signaling and Interaction, Cellular Function and Maintenance, Nervous System Development and Function	depolarization of superior cervical ganglion neurons	8.99E-03	NGF	1
Cell-To-Cell Signaling and Interaction	detachment of fibroblast cell lines	8.99E-03	FLNA	1
Cellular Development, Endocrine System Development and Function	differentiation of lactotropes	8.99E-03	NGF	1
Endocrine System Disorders, Gastrointestinal Disease, Metabolic Disease, Organismal Injury and Abnormalities, Renal and Urological Disease	early stage diabetic nephropathy	8.99E-03	ACE2	1
Cellular Assembly and Organization, Cellular Function and Maintenance	formation of microvesicles	8.99E-03	FLNA	1
Cellular Function and Maintenance, Nervous System Development and Function, Tissue Development	function of sympathetic neuron	8.99E-03	NGF	1
Nervous System Development and Function, Tissue Development	growth of fiber tract	8.99E-03	NGF	1
Cell-To-Cell Signaling and Interaction	growth of focal adhesions	8.99E-03	FLNA	1
Metabolic Disease	hypervolemia	8.99E-03	AVPR2	1
Cell Death and Survival	killing of sympathetic neuron	8.99E-03	NGF	1
Cellular Assembly and Organization, Cellular Function and Maintenance, Nervous System Development and Function	maintenance of neurites	8.99E-03	NGF	1
Cellular Movement	migration of pheochromocytoma cell lines	8.99E-03	NGF	1
Cell Cycle	mitogenesis of pheochromocytoma cell lines	8.99E-03	NGF	1
Cell Death and Survival, Cellular Compromise, Neurological Disease, Tissue Morphology	neurodegeneration of interneurons	8.99E-03	NGF	1
Endocrine System Disorders, Organismal Injury and Abnormalities, Reproductive System Disease	ovarian follicular cyst	8.99E-03	NGF	1
Cell-To-Cell Signaling and Interaction, Drug Metabolism, Energy Production, Small Molecule Biochemistry	oxidation of dopamine	8.99E-03	MAOB	1
Cellular Compromise	oxidative stress response of mitochondria	8.99E-03	MAOB	1
Cell-To-Cell Signaling and Interaction, Nervous System Development and Function	priming of dorsal root ganglion cells	8.99E-03	NGF	1
Carbohydrate Metabolism, Lipid Metabolism, Small Molecule Biochemistry	production of phosphatidylinositol 3,4-diphosphate	8.99E-03	NGF	1
Cellular Assembly and Organization	quantity of actin cytoskeleton	8.99E-03	NGF	1
Organismal Injury and Abnormalities	quantity of follicular cyst	8.99E-03	NGF	1
Nervous System Development and Function, Organ Morphology, Tissue Morphology	quantity of spinal neuron	8.99E-03	NGF	1
Cell Morphology, Cellular Assembly and Organization, Cellular Development, Cellular Function and Maintenance, Cellular Growth and Proliferation, Nervous System Development and Function, Tissue Development	sprouting of sensory neurons	8.99E-03	NGF	1
Cardiovascular Disease	stage 2 diastolic hypertension	8.99E-03	ACE2	1
Nervous System Development and Function	survival of dorsal root ganglion	8.99E-03	NGF	1
Small Molecule Biochemistry	synthesis of spermine	8.99E-03	SMS	1
Cardiovascular System Development and Function, Organ Morphology, Tissue Morphology	vascular permeability of heart	8.99E-03	NGF	1
Cancer, Organismal Injury and Abnormalities, Reproductive System Disease	breast or ovarian cancer	9.41E-03	ACE2,AGL,ATP2B3,BOC,CEP152,CFAP47,DNAJC13,FGF5,FLNA,GLT8D1,IDS,MAOB,NEB,PRODH2,SSX3,TRIM9,USP9X	17
Cell-To-Cell Signaling and Interaction, Small Molecule Biochemistry	metabolism of neurotransmitter	9.46E-03	MAOB,NGF	2
Cellular Development, Nervous System Development and Function	differentiation of neuroglia	1.05E-02	FGF5,NGF,PLP1	3
Cancer, Neurological Disease, Organismal Injury and Abnormalities	glioblastoma cancer	1.08E-02	FGF5,FLNA,IDS,USP9X	4
Cancer, Gastrointestinal Disease, Organismal Injury and Abnormalities	malignant neoplasm of large intestine	1.09E-02	ACE2,AGL,APC2,ATP2B3,BOC,CELSR2,CEP152,DNAJC13,DUSP3,FGF5,FLNA,GLT8D1,HTATSF1,INTS6L,KCTD21,KDM5B,MAN1B1,MOGS,MXRA5,NEB,NLRP2,NT5DC1,OR6C65,PRODH2,RPS6KA6,SEMG2,SMS,SSTR3,SSX3,TRIM9,USP9X	32
Cancer, Organismal Injury and Abnormalities	BRAF mutation negative melanoma	1.12E-02	SSTR3	1
Molecular Transport	absorption of bicarbonate	1.12E-02	NGF	1
Tissue Development	accumulation of breast cancer cell lines	1.12E-02	KDM5B	1
Cardiovascular System Development and Function, Cell-To-Cell Signaling and Interaction	activation of microvascular endothelial cells	1.12E-02	NGF	1
Cancer, Endocrine System Disorders, Organismal Injury and Abnormalities	aldosterone producing adrenocortical adenoma	1.12E-02	ATP2B3	1
Behavior, Psychological Disorders	apathetic behavior	1.12E-02	MAOB	1
Cell Cycle	cell cycle progression of neuroblastoma cell lines	1.12E-02	NGF	1
Cell Morphology, Cell-mediated Immune Response, Cellular Development, Cellular Function and Maintenance, Cellular Growth and Proliferation, Hematological System Development and Function, Hematopoiesis, Lymphoid Tissue Structure and Development, Tissue Development	conversion of naive T lymphocytes	1.12E-02	PLP1	1
Cellular Development, Nervous System Development and Function, Tissue Development	differentiation of sympathetic neuron	1.12E-02	NGF	1
Cell Signaling	dopamine receptor, adenylate cyclase inhibiting pathway	1.12E-02	FLNA	1
Cellular Movement	initiation of cell movement of neurons	1.12E-02	FLNA	1
Cell Morphology, Cellular Assembly and Organization, Cellular Development, Cellular Growth and Proliferation, Nervous System Development and Function, Tissue Development	initiation of outgrowth of neurites	1.12E-02	NGF	1
Cellular Compromise, Neurological Disease, Organismal Injury and Abnormalities, Psychological Disorders	injury of cortical neurons	1.12E-02	NGF	1
Cellular Compromise, Neurological Disease, Organismal Injury and Abnormalities, Psychological Disorders	injury of hippocampal neurons	1.12E-02	NGF	1
Cellular Development, Embryonic Development, Nervous System Development and Function, Organ Development, Organismal Development, Tissue Development	maturation of olfactory receptor neurons	1.12E-02	NGF	1
Small Molecule Biochemistry	metabolism of spermine	1.12E-02	SMS	1
Cellular Movement	migration of cortical precursor cells	1.12E-02	FLNA	1
Embryonic Development, Organ Development, Organ Morphology, Organismal Development, Reproductive System Development and Function, Tissue Development	morphogenesis of uterus	1.12E-02	KDM5B	1
Cancer, Endocrine System Disorders, Organismal Injury and Abnormalities	nonmetastatic VIPoma	1.12E-02	SSTR3	1
Cancer, Endocrine System Disorders, Organismal Injury and Abnormalities	nonmetastatic gastrinoma	1.12E-02	SSTR3	1
Cancer, Endocrine System Disorders, Gastrointestinal Disease, Organismal Injury and Abnormalities	nonmetastatic glucagonoma	1.12E-02	SSTR3	1
Cell Morphology, Cellular Development, Embryonic Development, Nervous System Development and Function, Tissue Development	patterning of dendrites	1.12E-02	CELSR2	1
Cancer, Endocrine System Disorders, Organismal Injury and Abnormalities	primary VIPoma	1.12E-02	SSTR3	1
Cancer, Endocrine System Disorders, Organismal Injury and Abnormalities	primary gastrinoma	1.12E-02	SSTR3	1
Cancer, Endocrine System Disorders, Gastrointestinal Disease, Organismal Injury and Abnormalities	primary glucagonoma	1.12E-02	SSTR3	1
Cellular Development, Cellular Growth and Proliferation, Nervous System Development and Function, Tissue Development	proliferation of sympathetic neuron	1.12E-02	NGF	1
Cellular Assembly and Organization, Nervous System Development and Function, Tissue Morphology	quantity of axon terminals	1.12E-02	NGF	1
Cell-To-Cell Signaling and Interaction, Nervous System Development and Function	response of sensory neurons	1.12E-02	NGF	1
Cellular Movement, Reproductive System Development and Function	scattering of breast cell lines	1.12E-02	NGF	1
Nervous System Development and Function, Organismal Development	secretion of cerebrospinal fluid	1.12E-02	CELSR2	1
Cell Morphology, Cellular Assembly and Organization, Cellular Development, Cellular Function and Maintenance, Cellular Growth and Proliferation, Embryonic Development, Nervous System Development and Function, Tissue Development	sprouting of mossy fibers	1.12E-02	NGF	1
Neurological Disease, Skeletal and Muscular Disorders	tremor of limb	1.12E-02	PLP1	1
Hematological Disease, Hereditary Disorder, Organismal Injury and Abnormalities	von Willebrand disease	1.12E-02	AVPR2	1
Cell Morphology, Cellular Assembly and Organization, Cellular Development, Cellular Function and Maintenance, Cellular Growth and Proliferation, Embryonic Development, Nervous System Development and Function, Tissue Development	growth of dendrites	1.18E-02	NGF,SSTR3	2
Cancer, Organismal Injury and Abnormalities	urogenital cancer	1.21E-02	ACE2,AGL,AVPR2,CEP152,CFAP47,DNAJC13,FGF5,FLNA,GPKOW,HTATSF1,IDS,ITIH2,KDM5B,MAOB,MXRA5,NEB,NGF,PLP1,RPS6KA6,SMS,SSTR3,SSX3,TRIM9,USP9X	25
Developmental Disorder, Hereditary Disorder, Neurological Disease, Organismal Injury and Abnormalities	familial mental retardation	1.23E-02	MAN1B1,SMS,USP9X	3
Cancer, Organismal Injury and Abnormalities, Reproductive System Disease	tumorigenesis of reproductive tract	1.23E-02	ACE2,AGL,AVPR2,CEP152,CFAP47,DNAJC13,FGF5,FLNA,HTATSF1,IDS,ITIH2,KDM5B,MAOB,NEB,NGF,PLP1,RPS6KA6,SSX3,TRIM9,USP9X	21
Neurological Disease	demyelinating peripheral neuropathy	1.24E-02	PDK3,PLP1	2
Post-Translational Modification	ubiquitination of protein	1.26E-02	ASB9,CRY1,HSPBP1,NGF	4
Post-Translational Modification	activation of protein	1.31E-02	FGF5,NGF	2
Nervous System Development and Function, Tissue Morphology	quantity of sensory neurons	1.31E-02	BOC,NGF	2
Amino Acid Metabolism, Cell-To-Cell Signaling and Interaction, Molecular Transport, Small Molecule Biochemistry	release of L-glutamic acid	1.34E-02	NGF	2
Cell-To-Cell Signaling and Interaction, Nervous System Development and Function	activation of sensory neurons	1.35E-02	NGF	1
Antimicrobial Response, Cell-To-Cell Signaling and Interaction, Inflammatory Response	antiviral response of T lymphocytes	1.35E-02	PLP1	1
Cell Death and Survival	apoptosis of trigeminal ganglion neurons	1.35E-02	NGF	1
Cellular Development, Cellular Growth and Proliferation	arrest in growth of pheochromocytoma cell lines	1.35E-02	NGF	1
Behavior	avoidance	1.35E-02	NGF	1
Cell-To-Cell Signaling and Interaction, Drug Metabolism, Small Molecule Biochemistry	catabolism of dopamine	1.35E-02	MAOB	1
Cell Morphology	cell spreading of fibrosarcoma cell lines	1.35E-02	FLNA	1
Organismal Injury and Abnormalities	cold pain	1.35E-02	NGF	1
Cellular Growth and Proliferation, Hematological System Development and Function, Hematopoiesis	colony formation of mast cells	1.35E-02	NGF	1
Cell Death and Survival	delay in apoptosis of fibroblast cell lines	1.35E-02	NGF	1
Neurological Disease, Psychological Disorders, Skeletal and Muscular Disorders	early stage Parkinson's disease	1.35E-02	MAOB	1
Nervous System Development and Function, Organismal Development, Tissue Morphology	flushing response	1.35E-02	SSTR3	1
Neurological Disease	formation of axon spheroid	1.35E-02	PLP1	1
Neurological Disease	hypomyelination of axons	1.35E-02	PLP1	1
Cell Death and Survival, Nervous System Development and Function, Tissue Morphology	loss of cholinergic neurons	1.35E-02	NGF	1
Cell Signaling	metabotropic glutamate receptor, adenylate cyclase inhibiting pathway	1.35E-02	GRM7	1
Cell Death and Survival, Cellular Compromise, Neurological Disease, Tissue Morphology	neurodegeneration of cholinergic neurons	1.35E-02	NGF	1
Cell Morphology	polarity of neurons	1.35E-02	FLNA	1
Nervous System Development and Function	protection of interneurons	1.35E-02	NGF	1
Nervous System Development and Function	protection of striatal neurons	1.35E-02	NGF	1
Lipid Metabolism, Molecular Transport, Small Molecule Biochemistry	quantity of galactosylceramide	1.35E-02	PLP1	1
Organ Morphology, Reproductive System Development and Function	quantity of secondary ovarian follicle	1.35E-02	NGF	1
Nervous System Development and Function, Tissue Morphology	quantity of sympathetic neuron	1.35E-02	NGF	1
Cell-To-Cell Signaling and Interaction	sensitization of neurons	1.35E-02	NGF	1
Cell Death and Survival, Nervous System Development and Function	survival of superior cervical ganglion neurons	1.35E-02	NGF	1
Behavior	taste aversion learning	1.35E-02	GRM7	1
Hereditary Disorder, Neurological Disease, Organismal Injury and Abnormalities	hereditary neuropathy	1.35E-02	NGF,PDK3,PLP1	3
Cancer, Gastrointestinal Disease, Organismal Injury and Abnormalities	gastrointestinal tract cancer	1.44E-02	ACE2,AGL,APC2,ATP2B3,BOC,CELSR2,CEP152,DNAJC13,DUSP3,FGF5,FLNA,GLT8D1,HTATSF1,INTS6L,KCTD21,KDM5B,MAN1B1,MOGS,MXRA5,NEB,NLRP2,NT5DC1,OR6C65,PLP1,PRODH2,RPS6KA6,SEMG2,SMS,SSTR3,SSX3,TRIM9,USP9X	33
Cancer, Organismal Injury and Abnormalities, Reproductive System Disease	female genital tract adenocarcinoma	1.52E-02	ACE2,AGL,AVPR2,CEP152,CFAP47,DNAJC13,FGF5,FLNA,HTATSF1,IDS,ITIH2,KDM5B,NEB,NGF,RPS6KA6,TRIM9,USP9X	18
Cell Signaling	G-protein signaling, coupled to cyclic nucleotide second messenger	1.54E-02	AVPR2,SSTR3	2
Cell-To-Cell Signaling and Interaction, Nervous System Development and Function	activation of sympathetic neuron	1.57E-02	NGF	1
Cardiovascular Disease, Organismal Injury and Abnormalities	acute decompensated heart failure	1.57E-02	AVPR2	1
Cell Death and Survival	apoptosis of superior cervical ganglion neurons	1.57E-02	NGF	1
Cell Cycle	arrest in cell cycle progression of pheochromocytoma cell lines	1.57E-02	NGF	1
Cell Cycle	arrest in cleavage of cells	1.57E-02	NGF	1
Cellular Assembly and Organization	binding of actin cytoskeleton	1.57E-02	FLNA	1
Cell Death and Survival, Hematological System Development and Function	cell viability of basophils	1.57E-02	NGF	1
Cell-To-Cell Signaling and Interaction, Cellular Assembly and Organization, Cellular Movement, Nervous System Development and Function	chemoattraction of axons	1.57E-02	NGF	1
Cellular Function and Maintenance, Molecular Transport, Protein Trafficking	exocytosis of protein	1.57E-02	TRIM9	1
Immunological Disease, Inflammatory Disease, Inflammatory Response, Neurological Disease	experimental allergic encephalomyelitis (chronic relapsing)	1.57E-02	PLP1	1
Gastrointestinal Disease	hypergastrinemia	1.57E-02	SSTR3	1
Cell Morphology	length of actin filaments	1.57E-02	NEB	1
Neurological Disease, Organismal Injury and Abnormalities, Psychological Disorders	lesioning of striatum	1.57E-02	NGF	1
Cell Death and Survival, Nervous System Development and Function, Tissue Morphology	loss of trigeminal ganglion neurons	1.57E-02	NGF	1
Cardiovascular System Development and Function, Organismal Development, Skeletal and Muscular System Development and Function	muscularization of pulmonary vessel	1.57E-02	ACE2	1
Behavior	nocifensive behavior	1.57E-02	NGF	1
Cellular Assembly and Organization, Cellular Compromise, Nervous System Development and Function	retraction of axons	1.57E-02	NGF	1
Cell Death and Survival, Nervous System Development and Function	survival of cholinergic neurons	1.57E-02	NGF	1
Cell-To-Cell Signaling and Interaction, Small Molecule Biochemistry	synthesis of acetylcholine	1.57E-02	NGF	1
Organismal Survival	thermosensitivity	1.57E-02	NGF	1
Organismal Functions	movement of rodents	1.58E-02	IDS,NGF,PLP1	3
Cell Morphology, Cellular Assembly and Organization, Cellular Development, Cellular Function and Maintenance, Cellular Growth and Proliferation, Embryonic Development, Nervous System Development and Function, Tissue Development	branching of axons	1.58E-02	NGF,TRIM9	2
Neurological Disease, Organismal Injury and Abnormalities	astrocytosis	1.61E-02	MAOB,PLP1	2
Cell Signaling, Molecular Transport, Vitamin and Mineral Metabolism	uptake of Ca2+	1.61E-02	NEB,NGF	2
Cell Death and Survival, Cellular Compromise, Neurological Disease, Tissue Morphology	neurodegeneration of axons	1.68E-02	NGF,PLP1	2
Neurological Disease	cognitive impairment	1.74E-02	MAN1B1,NGF,SMS,USP9X	4
Cancer, Neurological Disease, Organismal Injury and Abnormalities	astrocytoma	1.75E-02	BOC,FGF5,FLNA,IDS,SEMG2,USP9X	6
Cell Cycle	cell cycle progression of neuronal progenitor cells	1.79E-02	FLNA	1
Cell Death and Survival, Nervous System Development and Function	cell viability of Schwann cells	1.79E-02	NGF	1
Cell Death and Survival, Hematological System Development and Function	cell viability of monocytes	1.79E-02	NGF	1
Cellular Compromise	disorganization of actin cytoskeleton	1.79E-02	FLNA	1
Nervous System Development and Function	ensheathment of axons	1.79E-02	PLP1	1
Cellular Development, Embryonic Development, Hematological System Development and Function, Hematopoiesis, Lymphoid Tissue Structure and Development, Organ Development, Organismal Development, Tissue Development	myelopoiesis of spleen	1.79E-02	FLNA	1
Cancer, Endocrine System Disorders, Gastrointestinal Disease, Organismal Injury and Abnormalities	neuroendocrine tumor of small intestine	1.79E-02	SSTR3	1
Post-Translational Modification	nitrosylation of protein	1.79E-02	NGF	1
Cell Morphology, Cellular Assembly and Organization, Cellular Development, Cellular Growth and Proliferation, Nervous System Development and Function, Tissue Development	outgrowth of sensory axons	1.79E-02	NGF	1
Cellular Development, Cellular Growth and Proliferation, Hematological System Development and Function	proliferation of induced regulatory T-lymphocyte	1.79E-02	PLP1	1
Nervous System Development and Function, Organ Morphology, Tissue Morphology	quantity of striatal neurons	1.79E-02	NGF	1
Organismal Functions	stress response of mice	1.79E-02	MAOB	1
Cellular Compromise, Neurological Disease, Organismal Injury and Abnormalities	damage of neurons	1.83E-02	NGF,PLP1	2
Cellular Movement	migration of brain cells	1.91E-02	CELSR2,FLNA	2
Organismal Development, Skeletal and Muscular System Development and Function	height of cranium	2.01E-02	IDS	1
Cell-To-Cell Signaling and Interaction, Cellular Assembly and Organization, Nervous System Development and Function	induction of neurites	2.01E-02	NGF	1
Cell Death and Survival, Nervous System Development and Function, Tissue Morphology	loss of dorsal root ganglion cells	2.01E-02	NGF	1
Cell Death and Survival, Nervous System Development and Function, Tissue Morphology	loss of sympathetic neuron	2.01E-02	NGF	1
Cancer, Gastrointestinal Disease, Organismal Injury and Abnormalities	malignant neoplasm of anus	2.01E-02	SSTR3	1
Amino Acid Metabolism, Small Molecule Biochemistry	metabolism of L-methionine	2.01E-02	SMS	1
Organismal Injury and Abnormalities, Renal and Urological Disease	nocturia	2.01E-02	AVPR2	1
Immunological Disease, Inflammatory Disease, Inflammatory Response, Neurological Disease	onset of experimental autoimmune encephalomyelitis	2.01E-02	PLP1	1
Lipid Metabolism, Molecular Transport, Small Molecule Biochemistry	quantity of linoleic acid	2.01E-02	NGF	1
Cell Morphology, Cellular Compromise, Neurological Disease, Organismal Injury and Abnormalities	swelling of axons	2.01E-02	PLP1	1
Developmental Disorder, Hereditary Disorder, Neurological Disease, Organismal Injury and Abnormalities	X-linked mental retardation	2.02E-02	SMS,USP9X	2
Cellular Development	differentiation of pheochromocytoma cell lines	2.06E-02	FGF5,NGF	2
Gene Expression	binding of Egr-1 binding site	2.23E-02	NGF	1
Behavior, Nervous System Development and Function	circadian persistence	2.23E-02	CRY1	1
Cellular Growth and Proliferation	colony formation of pancreatic cancer cell lines	2.23E-02	RPS6KA6	1
Cell-To-Cell Signaling and Interaction, Cellular Growth and Proliferation, Nervous System Development and Function	excitation of sensory neurons	2.23E-02	NGF	1
Embryonic Development, Organ Development, Organismal Development, Reproductive System Development and Function, Tissue Development	growth of preantral follicle	2.23E-02	NGF	1
Hematological Disease, Hereditary Disorder, Organismal Injury and Abnormalities	hemophilia A	2.23E-02	AVPR2	1
Neurological Disease	paraparesis	2.23E-02	PLP1	1
Organ Morphology, Reproductive System Development and Function	quantity of primary ovarian follicle	2.23E-02	NGF	1
Embryonic Development, Hair and Skin Development and Function, Organ Development, Organismal Development, Tissue Development	re-epithelialization of organ	2.23E-02	NGF	1
Cardiovascular Disease, Organismal Injury and Abnormalities	systolic heart failure	2.23E-02	ACE2	1
Cardiovascular System Development and Function, Hematological System Development and Function	systolic pressure of right ventricle	2.23E-02	ACE2	1
Cellular Assembly and Organization	transport of sorting endosomes	2.23E-02	FLNA	1
Cancer, Endocrine System Disorders, Organismal Injury and Abnormalities	unresectable carcinoid tumor	2.23E-02	SSTR3	1
Hereditary Disorder, Neurological Disease, Organismal Injury and Abnormalities	hereditary motor and sensory neuropathy	2.30E-02	PDK3,PLP1	2
Lipid Metabolism, Molecular Transport, Small Molecule Biochemistry	quantity of glycosphingolipid	2.35E-02	NGF,PLP1	2
Cell-To-Cell Signaling and Interaction, Nervous System Development and Function	activation of synapse	2.45E-02	GRM7	1
Cell Morphology, Embryonic Development	cell spreading of embryonic cell lines	2.45E-02	FLNA	1
Nutritional Disease	exogenous obesity	2.45E-02	MAOB	1
Cellular Assembly and Organization, Cellular Compromise, Cellular Development, Cellular Growth and Proliferation, Nervous System Development and Function, Tissue Development	formation of neurofibrillary tangles	2.45E-02	NGF	1
Gastrointestinal Disease, Hepatic System Disease, Metabolic Disease, Neurological Disease, Organismal Injury and Abnormalities	hepatic encephalopathy	2.45E-02	AVPR2	1
Neurological Disease	kindling	2.45E-02	NGF	1
Cell Morphology, Cellular Assembly and Organization, Cellular Development, Cellular Function and Maintenance, Cellular Growth and Proliferation, Nervous System Development and Function, Tissue Development	neuritogenesis of neuroblastoma cell lines	2.45E-02	NGF	1
Lipid Metabolism, Molecular Transport, Small Molecule Biochemistry	quantity of 5-hydroxyeicosatetraenoic acid	2.45E-02	NGF	1
Nervous System Development and Function, Tissue Morphology	quantity of cholinergic neurons	2.45E-02	NGF	1
Protein Synthesis	quantity of creatine kinase in blood	2.45E-02	AGL	1
Drug Metabolism, Lipid Metabolism, Molecular Transport, Small Molecule Biochemistry	release of beta-estradiol	2.45E-02	NGF	1
Cell Death and Survival, Nervous System Development and Function	survival of dorsal root ganglion cells	2.45E-02	NGF	1
Cardiovascular Disease, Organismal Injury and Abnormalities	congestive heart failure	2.47E-02	ACE2,AVPR2	2
Cellular Function and Maintenance	length of cells	2.47E-02	NEB,NGF	2
Cell Death and Survival, Nervous System Development and Function	cell viability of neurons	2.50E-02	FGF5,NGF,PLP1	3
Cell Signaling	serine phosphorylation	2.56E-02	NGF,PDK3	2
Developmental Disorder, Endocrine System Disorders	acromegaly	2.67E-02	SSTR3	1
Cellular Assembly and Organization	cross-linkage of actin filaments	2.67E-02	FLNA	1
Cellular Development, Nervous System Development and Function, Tissue Development	differentiation of cholinergic neurons	2.67E-02	NGF	1
Cellular Development, Embryonic Development, Nervous System Development and Function, Organismal Development, Tissue Development	differentiation of neurosphere cells	2.67E-02	NGF	1
Cellular Assembly and Organization, DNA Replication, Recombination, and Repair	formation of RAD51 nuclear focus	2.67E-02	FLNA	1
Cellular Assembly and Organization, Cellular Function and Maintenance	localization of lysosome	2.67E-02	FLNA	1
Cell Cycle, Reproductive System Development and Function	meiosis of spermatocytes	2.67E-02	HSPBP1	1
Organismal Injury and Abnormalities	nonimmune hydrops fetalis	2.67E-02	NEB	1
Nervous System Development and Function, Tissue Morphology	quantity of oligodendrocyte precursor cells	2.67E-02	PLP1	1
Organismal Injury and Abnormalities, Renal and Urological Disease	renal colic	2.67E-02	AVPR2	1
Cell Signaling, Post-Translational Modification	serine phosphorylation of protein	2.67E-02	NGF	1
Cell Morphology, Cellular Assembly and Organization, Cellular Function and Maintenance, Nervous System Development and Function	extension of axons	2.69E-02	NGF,USP9X	2
Cell Morphology	ruffling	2.69E-02	FLNA,NGF	2
Small Molecule Biochemistry	synthesis of amine	2.69E-02	NGF,SMS	2
Cellular Movement	invasion of lung cancer cell lines	2.73E-02	NGF,RPS6KA6	2
Cellular Movement, Nervous System Development and Function	migration of neurons	2.78E-02	CELSR2,FLNA,USP9X	3
Cell-To-Cell Signaling and Interaction, Nervous System Development and Function	neurotransmission	2.85E-02	MAOB,NGF,PLP1	4
Cell Morphology	cell spreading of tumor cell lines	2.87E-02	FLNA,NGF	2
Behavior, Nervous System Development and Function	spatial memory	2.87E-02	NGF	2
Cell Morphology, Nervous System Development and Function	abnormal morphology of oligodendrocytes	2.89E-02	PLP1	1
Cell Death and Survival	apoptosis of dorsal root ganglion cells	2.89E-02	NGF	1
Energy Production, Nucleic Acid Metabolism, Small Molecule Biochemistry	binding of ATP	2.89E-02	HSPBP1	1
Cell Death and Survival, Nervous System Development and Function	cell viability of striatal neurons	2.89E-02	NGF	1
Cellular Assembly and Organization	stabilization of actin filaments	2.89E-02	FLNA	1
Cell Death and Survival, Nervous System Development and Function	survival of trigeminal ganglion neurons	2.89E-02	NGF	1
Cell-To-Cell Signaling and Interaction, Drug Metabolism, Small Molecule Biochemistry	synthesis of norepinephrine	2.89E-02	NGF	1
Cellular Function and Maintenance, Nervous System Development and Function, Tissue Development	function of neurons	2.91E-02	NGF,TRIM9	2
Cell Morphology, Nervous System Development and Function	innervation of tissue	3.00E-02	BOC,NGF	2
Neurological Disease, Psychological Disorders, Skeletal and Muscular Disorders	Parkinson's disease	3.01E-02	AVPR2,DNAJC13,MAOB	3
Nervous System Development and Function, Organ Morphology, Organismal Development	abnormal morphology of dilated third cerebral ventricle	3.11E-02	CELSR2	1
Cardiovascular System Development and Function, Organismal Development, Tissue Morphology	abnormal morphology of discontinuous aortic arch	3.11E-02	FLNA	1
Cardiovascular System Development and Function, Tissue Morphology	abnormal regression of vasculature	3.11E-02	FLNA	1
Molecular Transport	accumulation of DNA	3.11E-02	MOGS	1
Cell Death and Survival	apoptosis of Schwann cells	3.11E-02	NGF	1
Cell Death and Survival	apoptosis of monocyte-derived macrophages	3.11E-02	NGF	1
Cellular Assembly and Organization, Nervous System Development and Function	complexity of dendritic trees	3.11E-02	FLNA	1
Cellular Development, Hair and Skin Development and Function	differentiation of skin cell lines	3.11E-02	NGF	1
Developmental Disorder	ectopia	3.11E-02	FLNA	1
Cellular Movement, Hematological System Development and Function	extravasation of plasma	3.11E-02	NGF	1
Organismal Injury and Abnormalities	fistula	3.11E-02	SSTR3	1
Gastrointestinal Disease, Hepatic System Disease, Organismal Injury and Abnormalities, Renal and Urological Disease	hepatorenal syndrome	3.11E-02	AVPR2	1
Dermatological Diseases and Conditions	regression of hair follicle	3.11E-02	NGF	1
Endocrine System Development and Function, Lipid Metabolism, Molecular Transport, Small Molecule Biochemistry	concentration of corticosterone	3.14E-02	CRY1,GRM7	2
Behavior	emotional behavior	3.16E-02	MAOB,NGF	3
Cancer, Organismal Injury and Abnormalities	cancer of secretory structure	3.28E-02	ACE2,AGL,BOC,CELSR2,CFAP47,DNAJC13,FLNA,GLT8D1,HSPBP1,IDS,MXRA5,NEB,SMS,SSTR3,TRIM9,USP9X	16
Cardiovascular System Development and Function, Cell Morphology, Cellular Development, Organismal Development, Tissue Development	tubulation of endothelial cells	3.28E-02	FGF5,FLNA	2
Cardiovascular Disease, Organismal Injury and Abnormalities	cardiac arrest	3.33E-02	AVPR2	1
Cell Cycle, Nervous System Development and Function	cell cycle progression of neurons	3.33E-02	FLNA	1
Auditory Disease, Immunological Disease	hypersensitive reaction of ear	3.33E-02	PLP1	1
Inflammatory Response, Neurological Disease	inflammation of spinal cord	3.33E-02	PLP1	1
Lipid Metabolism, Molecular Transport, Small Molecule Biochemistry	quantity of 12-hydroxyeicosatetraenoic acid	3.33E-02	NGF	1
Cell Death and Survival	apoptosis of brain cancer cell lines	3.53E-02	FGF5,NGF	2
Cardiovascular System Development and Function, Tissue Morphology	abnormal morphology of intersomitic blood vessel	3.55E-02	FLNA	1
Carbohydrate Metabolism, Drug Metabolism, Small Molecule Biochemistry	binding of hyaluronic acid	3.55E-02	ITIH2	1
Inflammatory Disease, Inflammatory Response, Neurological Disease	delay in encephalomyelitis	3.55E-02	NGF	1
Cellular Assembly and Organization	formation of micronuclei	3.55E-02	FLNA	1
Lipid Metabolism, Small Molecule Biochemistry	hydrolysis of sphingomyelin	3.55E-02	NGF	1
Cell-To-Cell Signaling and Interaction, Hematological System Development and Function, Inflammatory Response	immune response of helper T lymphocytes	3.55E-02	PLP1	1
Neurological Disease, Psychological Disorders, Skeletal and Muscular Disorders	late-onset Parkinson disease	3.55E-02	DNAJC13	1
Cell-To-Cell Signaling and Interaction, Nervous System Development and Function	long-term potentiation of collateral synapses	3.55E-02	GRM7	1
Neurological Disease	narcolepsy	3.55E-02	MAOB	1
Cellular Growth and Proliferation, Lymphoid Tissue Structure and Development, Organ Development	proliferation of lymph node cells	3.55E-02	PLP1	1
Drug Metabolism, Endocrine System Development and Function, Lipid Metabolism, Molecular Transport, Small Molecule Biochemistry	secretion of beta-estradiol	3.55E-02	NGF	1
Cancer, Organismal Injury and Abnormalities, Respiratory Disease	non small cell lung adenocarcinoma	3.60E-02	ARSH,GLT8D1,ITIH2,MXRA5,NEB,USP9X	6
Endocrine System Development and Function, Molecular Transport, Small Molecule Biochemistry	secretion of hormone	3.62E-02	NGF,SSTR3	2
Cell Morphology, Hair and Skin Development and Function	cell spreading of epithelial cell lines	3.77E-02	FLNA	1
Infectious Diseases	replication of HIV-1	3.77E-02	HTATSF1,NGF	2
Cell Morphology, Cellular Assembly and Organization, Cellular Development, Cellular Function and Maintenance, Cellular Growth and Proliferation, Nervous System Development and Function, Tissue Development	morphogenesis of neurites	3.83E-02	CELSR2,NGF,SSTR3,TRIM9	4
Cancer, Gastrointestinal Disease, Organismal Injury and Abnormalities	rectal adenocarcinoma	3.96E-02	CEP152,SEMG2,USP9X	4
Cardiovascular System Development and Function, Organ Morphology, Organismal Development	abnormal morphology of dilated heart	3.98E-02	FLNA	1
Nervous System Development and Function, Organ Morphology, Tissue Morphology	abnormal morphology of white matter	3.98E-02	PLP1	1
Cell Death and Survival	apoptosis of prostate cell lines	3.98E-02	NGF	1
Neurological Disease, Psychological Disorders, Skeletal and Muscular Disorders	idiopathic Parkinson disease	3.98E-02	MAOB	1
Cancer, Cellular Movement, Organismal Injury and Abnormalities	invasion of vascular endothelial cells	3.98E-02	NGF	1
Cancer, Endocrine System Disorders, Gastrointestinal Disease, Organismal Injury and Abnormalities	metastatic neuroendocrine tumor of pancreatic origin	3.98E-02	SSTR3	1
Lipid Metabolism, Molecular Transport, Small Molecule Biochemistry	quantity of leukotriene B4	3.98E-02	NGF	1
Embryonic Development, Tissue Morphology	quantity of neuronal progenitor cells	3.98E-02	FLNA	1
Molecular Transport, Small Molecule Biochemistry	secretion of histamine	3.98E-02	NGF	1
Cell Morphology, Cellular Assembly and Organization, Nervous System Development and Function, Tissue Morphology	size of perikaryon	3.98E-02	NGF	1
Cancer, Endocrine System Disorders, Gastrointestinal Disease, Organismal Injury and Abnormalities	unresectable islet cell tumor	3.98E-02	SSTR3	1
Cellular Movement	cell movement of melanoma cell lines	4.08E-02	FLNA,NGF	2
Cell Death and Survival	apoptosis of motor neurons	4.20E-02	NGF	1
Organismal Injury and Abnormalities	exercise intolerance	4.20E-02	AGL	1
Cellular Assembly and Organization	formation of membrane processes	4.20E-02	NGF	1
Cellular Development, Cellular Growth and Proliferation, Embryonic Development, Organ Development, Organismal Development, Reproductive System Development and Function, Tissue Development	generation of female germ cells	4.20E-02	USP9X	1
Cellular Movement, Hematological System Development and Function, Immune Cell Trafficking, Inflammatory Response	migration of bone marrow-derived macrophages	4.20E-02	FLNA	1
Cardiovascular System Development and Function, Cell Morphology, Cellular Development, Cellular Function and Maintenance, Cellular Growth and Proliferation, Organismal Development, Tissue Development	morphogenesis of vascular endothelial cells	4.20E-02	NGF	1
Cell Morphology, Hematological System Development and Function, Hypersensitivity Response, Inflammatory Response	morphology of mast cells	4.20E-02	NGF	1
Organismal Injury and Abnormalities, Renal and Urological Disease	overactive bladder syndrome	4.20E-02	NGF	1
Drug Metabolism, Endocrine System Development and Function, Lipid Metabolism, Molecular Transport, Small Molecule Biochemistry	secretion of progesterone	4.20E-02	NGF	1
Cell Death and Survival, Nervous System Development and Function	survival of oligodendrocytes	4.20E-02	PLP1	1
Connective Tissue Disorders, Dermatological Diseases and Conditions, Developmental Disorder, Hereditary Disorder, Metabolic Disease, Organismal Injury and Abnormalities, Skeletal and Muscular Disorders	Ehlers-Danlos syndrome	4.42E-02	FLNA	1
Developmental Disorder, Hereditary Disorder, Organismal Injury and Abnormalities	Prader-Willi syndrome	4.42E-02	SSTR3	1
Nervous System Development and Function, Organ Morphology, Tissue Morphology	quantity of retinal ganglion cells	4.42E-02	BOC	1
Cell Morphology, Cell-To-Cell Signaling and Interaction, Cellular Assembly and Organization	size of focal adhesions	4.42E-02	FLNA	1
Behavior	taste aversion	4.42E-02	GRM7	1
Infectious Diseases	viral entry of carcinoma cell lines	4.42E-02	DUSP3	1
Infectious Diseases	viral entry of lung cancer cell lines	4.42E-02	DUSP3	1
Lipid Metabolism, Molecular Transport, Small Molecule Biochemistry	quantity of steroid	4.61E-02	CRY1,KDM5B,PLP1	4
